# Supplementary material for: Limosilactobacillus fermentum JL-3 isolated from “Jiangshui” ameliorates hyperuricemia by degrading uric acid
Source: Gut Microbes. 2021 Mar 25;13(1):1897211. doi: 10.1080/19490976.2021.1897211 (PMC8007157; doi:10.1080/19490976.2021.1897211)
Supplement: Supplemental Material [file KGMI_A_1897211_SM3689.zip]

Archive with 2 entries (2 files):
- Supplement File 1.docx
- Supplement File 2.docx
